# Supplementary material for: Trans-regulatory loci shape natural variation of gene expression plasticity in Arabidopsis
Source: Genetics. 2025 Jun 19;230(4):iyaf116. doi: 10.1093/genetics/iyaf116 (PMC12341950; doi:10.1093/genetics/iyaf116)
Supplement: iyaf116_Supplementary_Data [file iyaf116_supplementary_data.zip]

Archive with 5 entries (5 files):
- Supplementary_Figure_1_GENETICS-2025-308129.pdf
- Supplementary_Figure_2_GENETICS-2025-308129.pdf
- Supplementary_Figure_3_GENETICS-2025-308129.pdf
- Supplementary_Figure_Legends_GENETICS-2025-308129.docx
- Supplementary_Table_1_GENETICS-2025-308129.xlsx
