# Supplementary material for: Trans-regulatory loci shape natural variation of gene expression plasticity in Arabidopsis
Source: Genetics. 2025 Jun 19;230(4):iyaf116. doi: 10.1093/genetics/iyaf116 (PMC12341950; doi:10.1093/genetics/iyaf116)
Supplement: iyaf116_Supplementary_Data [file iyaf116_supplementary_data.zip › Supplementary_Table_1_GENETICS-2025-308129.xlsx]

## Sheet: Sheet1
Transcript Name	lodindex	QTL Chromosome	QTL Position	lod	ci_lo	ci_hi	Expression Phenotype	Transcript Chromosome	Transcript Position	Regulatory Type	R Squared	Col-0 orthologs	Bay-0 Orthologs	Sha Orthologs	Col-0 Ortholog Count	Bay-0 Ortholog Count	Sha Ortholog Count	Col-0 Ortholog Chromosome	Col-0 Ortholog Position (cM)	single_copy_gene	equal_number_paralogs	paralog_number_variation	paralog_at_qtl	hotspot	no_col_info	No_Bay_or_Sha	combination	Affy probe set ID
AT1G20810	11352	2	14.39	25.9803	13.294	15.282	SA	1	22.0086	trans	0.434377	AT1G20810	ATBay0-1G30580.1	ATShahdara-1G30450.1	1	1	1	1	22.0086	TRUE	TRUE	FALSE	FALSE	FALSE	FALSE	FALSE	equal_number_paralogs single_copy_gene	256088_at
AT1G29410	7916	1	6.883	101.229	6.228	7.744	SA	1	37.0047	trans	0.892764	AT1G07780,AT1G29410,AT5G05590	ATBay0-1G17020.1,ATBay0-1G38300.1,ATBay0-5G14780.1	ATShahdara-1G38130.1,ATShahdara-5G14720.1	3	3	2	1,1,5	7.63717353600482,37.0047351998951,8.37719266720438	FALSE	FALSE	TRUE	TRUE	FALSE	FALSE	FALSE	paralog_at_qtl paralog_number_variation	259770_s_at
AT1G29410	7916	1	6.883	96.5213	6.228	8.439	SW	1	37.0047	trans	0.890051	AT1G07780,AT1G29410,AT5G05590	ATBay0-1G17020.1,ATBay0-1G38300.1,ATBay0-5G14780.1	ATShahdara-1G38130.1,ATShahdara-5G14720.1	3	3	2	1,1,5	7.63717353600482,37.0047351998951,8.37719266720438	FALSE	FALSE	TRUE	TRUE	FALSE	FALSE	FALSE	paralog_at_qtl paralog_number_variation	259770_s_at
AT1G31910	21150	5	48.908	26.087	46.007	52.291	SA	1	43.4573	trans	0.435643	AT1G31910	ATBay0-1G40880.1	ATShahdara-1G40700.1,ATShahdara-5G37420.1	1	1	2	1	43.4573	FALSE	FALSE	TRUE	FALSE	FALSE	FALSE	FALSE	paralog_number_variation	246286_at
AT1G32990	6500	2	14.39	27.1056	13.294	15.282	SA	1	44.1069	trans	0.448229	AT1G32990	ATBay0-1G42080.1	ATShahdara-1G41830.1	1	1	1	1	44.1069	TRUE	TRUE	FALSE	FALSE	FALSE	FALSE	FALSE	equal_number_paralogs single_copy_gene	261190_at
AT1G55370	8057	2	14.39	29.7132	13.294	15.282	SA	1	63.9517	trans	0.478827	AT1G55370	ATBay0-1G56460.1	ATShahdara-1G56240.1	1	1	1	1	63.9517	TRUE	TRUE	FALSE	FALSE	FALSE	FALSE	FALSE	equal_number_paralogs single_copy_gene	259658_at
AT1G58300	11415	5	71.454	28.4127	70.305	71.912	SW	1	65.0893	trans	0.452733	AT1G58300	ATBay0-1G58590.1	ATShahdara-1G58280.1	1	1	1	1	65.0893	TRUE	TRUE	FALSE	FALSE	TRUE	FALSE	FALSE	equal_number_paralogs hotspot single_copy_gene	256018_at
AT1G59860	4813	1	6.883	37.1803	5.357	7.744	SA	1	65.0963	trans	0.559687	AT1G07400,AT1G59860,AT2G29500	ATBay0-1G16620.1,ATBay0-1G59250.1,ATBay0-2G35630.1	ATShahdara-1G59050.1,ATShahdara-2G33160.1	3	3	2	1,1,2	7.59463335786215,65.0962963238909,46.7445050966776	FALSE	FALSE	TRUE	TRUE	FALSE	FALSE	FALSE	paralog_at_qtl paralog_number_variation	262911_s_at
AT1G59860	4813	1	6.883	29.3108	6.228	7.744	SW	1	65.0963	trans	0.479101	AT1G07400,AT1G59860,AT2G29500	ATBay0-1G16620.1,ATBay0-1G59250.1,ATBay0-2G35630.1	ATShahdara-1G59050.1,ATShahdara-2G33160.1	3	3	2	1,1,2	7.59463335786215,65.0962963238909,46.7445050966776	FALSE	FALSE	TRUE	TRUE	FALSE	FALSE	FALSE	paralog_at_qtl paralog_number_variation	262911_s_at
AT1G67700	22241	2	14.39	29.9647	13.294	15.282	SA	1	77.3808	trans	0.481739	AT1G67700	ATBay0-1G67460.1	ATShahdara-1G67000.1	1	1	1	1	77.3808	TRUE	TRUE	FALSE	FALSE	FALSE	FALSE	FALSE	equal_number_paralogs single_copy_gene	245198_at
AT1G67700	22241	2	14.39	25.6812	13.294	15.282	SW	1	77.3808	trans	0.430723	AT1G67700	ATBay0-1G67460.1	ATShahdara-1G67000.1	1	1	1	1	77.3808	TRUE	TRUE	FALSE	FALSE	FALSE	FALSE	FALSE	equal_number_paralogs single_copy_gene	245198_at
AT1G69523	11130	2	14.39	26.384	13.294	15.282	SW	1	79.4758	trans	0.439406	AT1G69523	ATBay0-1G69400.1		1	1	0	1	79.4758	FALSE	FALSE	TRUE	FALSE	FALSE	FALSE	FALSE	paralog_number_variation	256304_at
AT1G71920	7562	4	48.393	103.319	46.139	48.587	SA	1	88.6007	trans	0.896312	AT1G71920,AT5G10330	ATBay0-1G71680.1,ATBay0-4G31340.1,ATBay0-5G19210.1	ATShahdara-1G71240.1,ATShahdara-5G19220.1	2	3	2	1,5	88.600700497919,14.834380035059	FALSE	FALSE	TRUE	FALSE	FALSE	FALSE	FALSE	paralog_number_variation	260172_s_at
AT1G71920	7562	4	48.393	111.164	46.139	48.587	SW	1	88.6007	trans	0.912761	AT1G71920,AT5G10330	ATBay0-1G71680.1,ATBay0-4G31340.1,ATBay0-5G19210.1	ATShahdara-1G71240.1,ATShahdara-5G19220.1	2	3	2	1,5	88.600700497919,14.834380035059	FALSE	FALSE	TRUE	FALSE	FALSE	FALSE	FALSE	paralog_number_variation	260172_s_at
AT1G74710	5527	5	70.458	33.0133	70.249	71.912	SW	1	91.584	trans	0.517427	AT1G18870,AT1G74710	ATBay0-1G28640.1,ATBay0-1G74510.1	ATShahdara-1G28480.1,ATShahdara-1G74050.1	2	2	2	1,1	19.5486485775341,91.584045465811	FALSE	TRUE	FALSE	FALSE	TRUE	FALSE	FALSE	equal_number_paralogs hotspot	262177_at
AT1G75040	7759	2	14.39	39.7673	13.294	15.282	SW	1	91.8525	trans	0.581958	AT1G75040	ATBay0-1G74830.1	ATShahdara-1G74390.1	1	1	1	1	91.8525	TRUE	TRUE	FALSE	FALSE	FALSE	FALSE	FALSE	equal_number_paralogs single_copy_gene	259925_at
AT1G78630	4588	2	14.39	27.2098	13.294	15.282	SA	1	101.942	trans	0.44939	AT1G78630	ATBay0-1G78450.1	ATShahdara-1G78100.1	1	1	1	1	101.942	TRUE	TRUE	FALSE	FALSE	FALSE	FALSE	FALSE	equal_number_paralogs single_copy_gene	263131_at
AT2G04450	3861	5	71.454	38.4585	70.458	71.912	SW	2	11.4151	trans	0.561026	AT2G04450	ATBay0-2G13550.1	ATShahdara-2G13360.1	1	1	1	2	11.4151	TRUE	TRUE	FALSE	FALSE	TRUE	FALSE	FALSE	equal_number_paralogs hotspot single_copy_gene	263852_at
AT2G17500	4657	2	14.39	27.1479	13.294	15.282	SW	2	26.7134	trans	0.448654	AT2G17500	ATBay0-2G23350.1	ATShahdara-2G21060.1	1	1	1	2	26.7134	TRUE	TRUE	FALSE	FALSE	FALSE	FALSE	FALSE	equal_number_paralogs single_copy_gene	263073_at
AT2G18950	760	2	14.39	29.7585	13.294	15.282	SA	2	28.5898	trans	0.479303	AT2G18950	ATBay0-2G24860.1	ATShahdara-2G22540.1	1	1	1	2	28.5898	TRUE	TRUE	FALSE	FALSE	FALSE	FALSE	FALSE	equal_number_paralogs single_copy_gene	266938_at
AT2G21140	3697	1	8.751	32.3981	7.744	9.243	delta	2	32.7913	trans	0.509749	AT2G21140	ATBay0-2G27240.1	ATShahdara-2G24810.1	1	1	1	2	32.7913	TRUE	TRUE	FALSE	FALSE	FALSE	FALSE	FALSE	equal_number_paralogs single_copy_gene	264007_at
AT2G22230	4265	2	14.39	30.3733	13.294	15.282	SA	2	34.3308	trans	0.486359	AT2G22230	ATBay0-2G28350.1	ATShahdara-2G25920.1	1	1	1	2	34.3308	TRUE	TRUE	FALSE	FALSE	FALSE	FALSE	FALSE	equal_number_paralogs single_copy_gene	263432_at
AT2G22230	4265	2	14.39	26.7949	13.294	15.282	SW	2	34.3308	trans	0.444378	AT2G22230	ATBay0-2G28350.1	ATShahdara-2G25920.1	1	1	1	2	34.3308	TRUE	TRUE	FALSE	FALSE	FALSE	FALSE	FALSE	equal_number_paralogs single_copy_gene	263432_at
AT2G27660	1457	2	14.39	29.6699	13.294	15.282	SA	2	44.5633	trans	0.478337	AT2G27660	ATBay0-2G33830.1	ATShahdara-2G31360.1	1	1	1	2	44.5633	TRUE	TRUE	FALSE	FALSE	FALSE	FALSE	FALSE	equal_number_paralogs single_copy_gene	266247_at
AT2G27680	1477	2	14.39	30.6918	13.294	15.282	SA	2	44.5634	trans	0.489868	AT2G27680	ATBay0-2G33850.1	ATShahdara-2G31380.1	1	1	1	2	44.5634	TRUE	TRUE	FALSE	FALSE	FALSE	FALSE	FALSE	equal_number_paralogs single_copy_gene	266207_at
AT2G28110	1559	2	14.39	26.1986	13.294	15.282	SA	2	45.9848	trans	0.437082	AT2G28110	ATBay0-2G34250.1	ATShahdara-2G31790.1	1	1	1	2	45.9848	TRUE	TRUE	FALSE	FALSE	FALSE	FALSE	FALSE	equal_number_paralogs single_copy_gene	266156_at
AT2G29350	1436	2	14.39	26.6988	13.294	15.282	SA	2	46.5925	trans	0.443225	AT2G29150,AT2G29290,AT2G29350,AT2G29360,AT2G29370	ATBay0-2G35300.1,ATBay0-2G35320.1,ATBay0-2G35420.1,ATBay0-2G35480.1,ATBay0-2G35490.1,ATBay0-2G35500.1	ATShahdara-2G32840.1,ATShahdara-2G32860.1,ATShahdara-2G32950.1,ATShahdara-2G33010.1,ATShahdara-2G33020.1,ATShahdara-2G33030.1	5	6	6	2,2,2,2,2	46.3126456557382,46.313751124632,46.5924834051624,46.5925453262684,46.5925961868771	FALSE	TRUE	FALSE	FALSE	FALSE	FALSE	FALSE	equal_number_paralogs	266292_at
AT2G31390	4462	2	14.39	30.381	13.294	15.282	SA	2	50.0926	trans	0.486421	AT1G06020,AT1G06030,AT2G31390,AT3G59480	ATBay0-1G15250.1,ATBay0-2G37540.1,ATBay0-3G61990.1	ATShahdara-1G15160.1,ATShahdara-2G35080.1,ATShahdara-3G60830.1	4	3	3	1,1,2,3	6.16472134085457,6.16569309205288,50.0926161131202,73.2419700762993	FALSE	TRUE	FALSE	FALSE	FALSE	FALSE	FALSE	equal_number_paralogs	263250_at
AT2G31390	4462	2	14.39	31.2327	13.294	15.282	SW	2	50.0926	trans	0.495933	AT1G06020,AT1G06030,AT2G31390,AT3G59480	ATBay0-1G15250.1,ATBay0-2G37540.1,ATBay0-3G61990.1	ATShahdara-1G15160.1,ATShahdara-2G35080.1,ATShahdara-3G60830.1	4	3	3	1,1,2,3	6.16472134085457,6.16569309205288,50.0926161131202,73.2419700762993	FALSE	TRUE	FALSE	FALSE	FALSE	FALSE	FALSE	equal_number_paralogs	263250_at
AT2G32140	2005	5	71.454	31.5486	70.305	72.435	SW	2	50.193	trans	0.49242	AT2G32140	ATBay0-2G38330.1	ATShahdara-2G35900.1	1	1	1	2	50.193	TRUE	TRUE	FALSE	FALSE	TRUE	FALSE	FALSE	equal_number_paralogs hotspot single_copy_gene	265723_at
AT2G32500	628	2	14.39	26.4975	13.294	15.282	SW	2	50.2778	trans	0.440793	AT2G32500	ATBay0-2G38710.1	ATShahdara-2G36290.1	1	1	1	2	50.2778	TRUE	TRUE	FALSE	FALSE	FALSE	FALSE	FALSE	equal_number_paralogs single_copy_gene	267057_at
AT2G33450	11619	2	14.39	28.1619	13.294	15.282	SA	2	51.8265	trans	0.460751	AT2G33450	ATBay0-2G39690.1	ATShahdara-2G37300.1	1	1	1	2	51.8265	TRUE	TRUE	FALSE	FALSE	FALSE	FALSE	FALSE	equal_number_paralogs single_copy_gene	255850_at
AT2G35020	305	2	14.39	26.1502	13.294	18.762	SW	2	54.0343	trans	0.436445	AT1G31070,AT2G35020	ATBay0-1G40060.1,ATBay0-2G41300.1	ATShahdara-1G39880.1,ATShahdara-2G38940.1	2	2	2	1,2	41.4052210802506,54.0342983397841	FALSE	TRUE	FALSE	FALSE	FALSE	FALSE	FALSE	equal_number_paralogs	267432_at
AT2G36145	4433	2	14.39	26.1782	13.294	15.282	SW	2	54.0947	trans	0.436847	AT2G36145	ATBay0-2G42510.1	ATShahdara-2G40160.1	1	1	1	2	54.0947	TRUE	TRUE	FALSE	FALSE	FALSE	FALSE	FALSE	equal_number_paralogs single_copy_gene	263287_at
AT2G39310	719	2	37.441	30.5869	34.337	43.457	SW	2	56.7557	trans	0.488889	AT2G39310,AT2G39330	ATBay0-2G45860.1,ATBay0-2G45880.1,ATBay0-3G26690.1	ATShahdara-2G43430.1,ATShahdara-2G43450.1	2	3	2	2,2	56.7557038394565,56.7557474885192	FALSE	FALSE	TRUE	FALSE	TRUE	FALSE	FALSE	hotspot paralog_number_variation	266988_at
AT2G39310	719	2	37.597	32.9844	33.816	41.658	SA	2	56.7557	trans	0.502911	AT2G39310,AT2G39330	ATBay0-2G45860.1,ATBay0-2G45880.1,ATBay0-3G26690.1	ATShahdara-2G43430.1,ATShahdara-2G43450.1	2	3	2	2,2	56.7557038394565,56.7557474885192	FALSE	FALSE	TRUE	FALSE	TRUE	FALSE	FALSE	hotspot paralog_number_variation	266988_at
AT2G40710	1633	4	71.721	26.0857	70.864	77.075	SW	2	60.9974	trans	0.434758	AT2G40710,AT4G38290	ATBay0-2G47400.1,ATBay0-4G50310.1	ATShahdara-2G44960.1,ATShahdara-4G50890.1	2	2	2	2,4	60.9973863013275,74.9868336226134	FALSE	TRUE	FALSE	TRUE	FALSE	FALSE	FALSE	equal_number_paralogs paralog_at_qtl	266075_s_at
AT2G40750	22603	2	14.39	28.2082	13.294	15.282	SA	2	60.9999	trans	0.461309	AT2G40750	ATBay0-2G47450.1	ATShahdara-2G45010.1	1	1	1	2	60.9999	TRUE	TRUE	FALSE	FALSE	FALSE	FALSE	FALSE	equal_number_paralogs single_copy_gene	257382_at
AT2G42220	75	2	14.39	31.9946	13.294	15.282	SA	2	61.9786	trans	0.504242	AT2G42220	ATBay0-2G49070.1	ATShahdara-2G46610.1	1	1	1	2	61.9786	TRUE	TRUE	FALSE	FALSE	FALSE	FALSE	FALSE	equal_number_paralogs single_copy_gene	267635_at
AT2G43570	7140	2	14.39	28.8097	13.294	15.282	SA	2	63.4056	trans	0.468397	AT2G43570	ATBay0-2G50520.1	ATShahdara-2G48090.1	1	1	1	2	63.4056	TRUE	TRUE	FALSE	FALSE	FALSE	FALSE	FALSE	equal_number_paralogs single_copy_gene	260568_at
AT2G43570	7140	2	14.39	26.9161	13.294	15.282	SW	2	63.4056	trans	0.445909	AT2G43570	ATBay0-2G50520.1	ATShahdara-2G48090.1	1	1	1	2	63.4056	TRUE	TRUE	FALSE	FALSE	FALSE	FALSE	FALSE	equal_number_paralogs single_copy_gene	260568_at
AT2G43750	7138	2	14.39	32.1436	13.294	15.282	SA	2	63.4063	trans	0.505817	AT2G43750,AT3G59760	ATBay0-2G50710.1,ATBay0-3G62250.1	ATShahdara-2G48280.1,ATShahdara-3G61110.1	2	2	2	2,3	63.4063168113064,73.2454080760735	FALSE	TRUE	FALSE	FALSE	FALSE	FALSE	FALSE	equal_number_paralogs	260566_at
AT3G03470	8659	2	14.39	28.4825	13.294	15.282	SA	3	2.87135	trans	0.464611	AT3G03470	ATBay0-3G12790.1	ATShahdara-3G12780.1	1	1	1	3	2.87135	TRUE	TRUE	FALSE	FALSE	FALSE	FALSE	FALSE	equal_number_paralogs single_copy_gene	259058_at
AT3G03780	8372	5	23.498	33.5477	22.381	24.675	SW	3	3.14156	trans	0.52071	AT3G03780,AT5G17920,AT5G20980	ATBay0-3G13140.1,ATBay0-5G26530.1,ATBay0-5G29660.1	ATShahdara-3G13120.1,ATShahdara-5G26650.1,ATShahdara-5G29760.1	3	3	3	3,5,5	3.14156132917153,24.6525531391092,27.6780190501628	FALSE	TRUE	FALSE	TRUE	FALSE	FALSE	FALSE	equal_number_paralogs paralog_at_qtl	259343_s_at
AT3G03780	8372	5	24.675	37.534	23.209	25.121	SA	3	3.14156	trans	0.560868	AT3G03780,AT5G17920,AT5G20980	ATBay0-3G13140.1,ATBay0-5G26530.1,ATBay0-5G29660.1	ATShahdara-3G13120.1,ATShahdara-5G26650.1,ATShahdara-5G29760.1	3	3	3	3,5,5	3.14156132917153,24.6525531391092,27.6780190501628	FALSE	TRUE	FALSE	TRUE	FALSE	FALSE	FALSE	equal_number_paralogs paralog_at_qtl	259343_s_at
AT3G04060	8919	2	14.39	25.9747	13.294	15.282	SA	3	3.33426	trans	0.434296	AT3G04060	ATBay0-3G13440.1	ATShahdara-3G13420.1	1	1	1	3	3.33426	TRUE	TRUE	FALSE	FALSE	FALSE	FALSE	FALSE	equal_number_paralogs single_copy_gene	258813_at
AT3G04070	8915	2	14.39	26.1605	13.294	15.282	SW	3	3.35055	trans	0.43664	AT3G04070	ATBay0-3G13450.1	ATShahdara-3G13430.1	1	1	1	3	3.35055	TRUE	TRUE	FALSE	FALSE	FALSE	FALSE	FALSE	equal_number_paralogs single_copy_gene	258809_at
AT3G07520	8666	2	14.39	26.2298	13.294	15.282	SW	3	8.61662	trans	0.437526	AT3G07520	ATBay0-3G17300.1	ATShahdara-3G17310.1	1	1	1	3	8.61662	TRUE	TRUE	FALSE	FALSE	FALSE	FALSE	FALSE	equal_number_paralogs single_copy_gene	259065_at
AT3G10940	11014	2	14.39	33.7541	13.294	15.282	SW	3	9.36873	trans	0.523069	AT3G10940	ATBay0-3G20580.1	ATShahdara-3G23740.1	1	1	1	3	9.36873	TRUE	TRUE	FALSE	FALSE	FALSE	FALSE	FALSE	equal_number_paralogs single_copy_gene	256441_at
AT3G16250	9675	2	14.39	28.5794	13.294	15.282	SW	3	10.2657	trans	0.4657	AT3G16250	ATBay0-3G26520.1	ATShahdara-3G26580.1	1	1	1	3	10.2657	TRUE	TRUE	FALSE	FALSE	FALSE	FALSE	FALSE	equal_number_paralogs single_copy_gene	258055_at
AT3G19580	10401	2	14.39	28.8923	13.294	15.282	SA	3	14.2616	trans	0.469353	AT3G19580	ATBay0-3G30150.1	ATShahdara-3G30150.1	1	1	1	3	14.2616	TRUE	TRUE	FALSE	FALSE	FALSE	FALSE	FALSE	equal_number_paralogs single_copy_gene	257022_at
AT3G19760	10402	2	41.168	29.4767	37.597	42.57	SA	3	15.9084	trans	0.47603	AT1G51380,AT3G19760	ATBay0-1G52210.1,ATBay0-3G18790.1,ATBay0-3G30340.1	ATShahdara-1G51940.1,ATShahdara-3G25490.1,ATShahdara-3G30340.1	2	3	3	1,3	60.4809256448538,15.908435182171	FALSE	TRUE	FALSE	FALSE	TRUE	FALSE	FALSE	equal_number_paralogs hotspot	257023_at
AT3G26060	9648	2	14.39	29.1335	13.294	15.282	SA	3	30.8662	trans	0.472218	AT3G26060	ATBay0-3G37040.1	ATShahdara-3G37040.1	1	1	1	3	30.8662	TRUE	TRUE	FALSE	FALSE	FALSE	FALSE	FALSE	equal_number_paralogs single_copy_gene	258087_at
AT3G26060	9648	2	14.39	26.7913	13.294	15.282	SW	3	30.8662	trans	0.444373	AT3G26060	ATBay0-3G37040.1	ATShahdara-3G37040.1	1	1	1	3	30.8662	TRUE	TRUE	FALSE	FALSE	FALSE	FALSE	FALSE	equal_number_paralogs single_copy_gene	258087_at
AT3G26800	9437	2	40.598	27.7853	37.597	41.168	SA	3	32.8945	trans	0.443338	AT2G24945,AT3G26800,AT4G36925	ATBay0-3G37900.1,ATBay0-4G48850.1,ATBay0-5G43080.1	ATShahdara-3G37900.1,ATShahdara-4G49430.1	3	3	2	2,3,4	40.5558885601953,32.8944613939449,70.8587119840923	FALSE	FALSE	TRUE	TRUE	TRUE	FALSE	FALSE	hotspot paralog_at_qtl paralog_number_variation	258255_at
AT3G26800	9437	2	40.598	26.6568	37.597	42.433	SW	3	32.8945	trans	0.435422	AT2G24945,AT3G26800,AT4G36925	ATBay0-3G37900.1,ATBay0-4G48850.1,ATBay0-5G43080.1	ATShahdara-3G37900.1,ATShahdara-4G49430.1	3	3	2	2,3,4	40.5558885601953,32.8944613939449,70.8587119840923	FALSE	FALSE	TRUE	TRUE	TRUE	FALSE	FALSE	hotspot paralog_at_qtl paralog_number_variation	258255_at
AT3G27090	9916	2	14.39	29.7373	13.294	15.282	SW	3	32.9203	trans	0.479073	AT3G27090	ATBay0-3G38210.1	ATShahdara-3G38200.1	1	1	1	3	32.9203	TRUE	TRUE	FALSE	FALSE	FALSE	FALSE	FALSE	equal_number_paralogs single_copy_gene	257790_at
AT3G29240	9966	5	71.454	26.4865	70.458	72.435	SW	3	44.2768	trans	0.432633	AT3G29240	ATBay0-3G40570.1	ATShahdara-3G40660.1	1	1	1	3	44.2768	TRUE	TRUE	FALSE	FALSE	TRUE	FALSE	FALSE	equal_number_paralogs hotspot single_copy_gene	257745_at
AT3G30200	10134	4	17.712	52.6166	16.343	18.506	SA	3	44.758	trans	0.690671	AT1G40087,AT1G42700,AT3G30200	ATBay0-4G16020.1	ATShahdara-3G41590.1	3	1	1	1,1,3	52.3409117967596,52.4150608042054,44.7580062701341	TRUE	TRUE	FALSE	FALSE	FALSE	FALSE	FALSE	equal_number_paralogs single_copy_gene	257306_at
AT3G30200	10134	4	17.712	48.0603	16.343	18.506	SW	3	44.758	trans	0.658684	AT1G40087,AT1G42700,AT3G30200	ATBay0-4G16020.1	ATShahdara-3G41590.1	3	1	1	1,1,3	52.3409117967596,52.4150608042054,44.7580062701341	TRUE	TRUE	FALSE	FALSE	FALSE	FALSE	FALSE	equal_number_paralogs single_copy_gene	257306_at
AT3G47680	15027	2	49.108	62.0248	48.567	50.061	SA	3	55.8995	trans	0.719526	AT3G47680	ATBay0-2G38110.1,ATBay0-3G46600.1	ATShahdara-2G17410.1	1	2	1	3	55.8995	FALSE	FALSE	TRUE	FALSE	TRUE	FALSE	FALSE	hotspot paralog_number_variation	252432_at
AT3G47680	15027	2	49.108	61.1543	48.567	50.061	SW	3	55.8995	trans	0.702499	AT3G47680	ATBay0-2G38110.1,ATBay0-3G46600.1	ATShahdara-2G17410.1	1	2	1	3	55.8995	FALSE	FALSE	TRUE	FALSE	TRUE	FALSE	FALSE	hotspot paralog_number_variation	252432_at
AT3G47860	15046	2	40.598	35.4868	37.597	40.876	SA	3	56.8701	trans	0.530358	AT3G47860	ATBay0-3G50010.1	ATShahdara-3G48780.1	1	1	1	3	56.8701	TRUE	TRUE	FALSE	FALSE	TRUE	FALSE	FALSE	equal_number_paralogs hotspot single_copy_gene	252391_at
AT3G47860	15046	2	40.598	31.8705	37.597	43.457	SW	3	56.8701	trans	0.491039	AT3G47860	ATBay0-3G50010.1	ATShahdara-3G48780.1	1	1	1	3	56.8701	TRUE	TRUE	FALSE	FALSE	TRUE	FALSE	FALSE	equal_number_paralogs hotspot single_copy_gene	252391_at
AT3G48420	15087	2	14.39	26.113	13.294	18.762	SA	3	56.885	trans	0.435915	AT3G48420	ATBay0-3G50590.1	ATShahdara-3G49400.1	1	1	1	3	56.885	TRUE	TRUE	FALSE	FALSE	FALSE	FALSE	FALSE	equal_number_paralogs single_copy_gene	252366_at
AT3G48420	15087	2	14.39	26.5158	13.294	15.282	SW	3	56.885	trans	0.44099	AT3G48420	ATBay0-3G50590.1	ATShahdara-3G49400.1	1	1	1	3	56.885	TRUE	TRUE	FALSE	FALSE	FALSE	FALSE	FALSE	equal_number_paralogs single_copy_gene	252366_at
AT3G52430	15405	5	70.458	28.4586	70.249	72.435	SA	3	63.4314	trans	0.469835	AT3G52430	ATBay0-3G54720.1	ATShahdara-3G53570.1	1	1	1	3	63.4314	TRUE	TRUE	FALSE	FALSE	TRUE	FALSE	FALSE	equal_number_paralogs hotspot single_copy_gene	252060_at
AT3G52430	15405	5	71.454	46.4994	70.458	71.912	SW	3	63.4314	trans	0.624582	AT3G52430	ATBay0-3G54720.1	ATShahdara-3G53570.1	1	1	1	3	63.4314	TRUE	TRUE	FALSE	FALSE	TRUE	FALSE	FALSE	equal_number_paralogs hotspot single_copy_gene	252060_at
AT3G56130	15719	2	14.39	30.9204	13.294	18.762	SW	3	69.3728	trans	0.492396	AT3G56130	ATBay0-3G58620.1	ATShahdara-3G57450.1	1	1	1	3	69.3728	TRUE	TRUE	FALSE	FALSE	FALSE	FALSE	FALSE	equal_number_paralogs single_copy_gene	251736_at
AT3G57260	15793	2	14.39	34.8578	13.294	15.282	SW	3	70.5696	trans	0.534473	AT3G57260	ATBay0-3G59750.1	ATShahdara-3G58600.1	1	1	1	3	70.5696	TRUE	TRUE	FALSE	FALSE	FALSE	FALSE	FALSE	equal_number_paralogs single_copy_gene	251625_at
AT3G57260	15793	2	14.39	26.6215	13.294	15.282	delta	3	70.5696	trans	0.442265	AT3G57260	ATBay0-3G59750.1	ATShahdara-3G58600.1	1	1	1	3	70.5696	TRUE	TRUE	FALSE	FALSE	FALSE	FALSE	FALSE	equal_number_paralogs single_copy_gene	251625_at
AT3G60420	16041	5	70.249	29.6154	69.829	72.435	delta	3	74.6483	trans	0.477558	AT3G60420	ATBay0-3G62930.1	ATShahdara-3G61770.1	1	1	1	3	74.6483	TRUE	TRUE	FALSE	FALSE	TRUE	FALSE	FALSE	equal_number_paralogs hotspot single_copy_gene	251400_at
AT3G60420	16041	5	71.454	46.6877	70.458	72.037	SW	3	74.6483	trans	0.625482	AT3G60420	ATBay0-3G62930.1	ATShahdara-3G61770.1	1	1	1	3	74.6483	TRUE	TRUE	FALSE	FALSE	TRUE	FALSE	FALSE	equal_number_paralogs hotspot single_copy_gene	251400_at
AT3G60980	16079	3	53.489	113.26	53.331	53.674	SA	3	74.4724	trans	0.923605	AT3G60980	ATBay0-1G53090.1,ATBay0-3G49330.1		1	2	0	3	74.4724	FALSE	FALSE	TRUE	FALSE	FALSE	FALSE	FALSE	paralog_number_variation	251346_at
AT3G60980	16079	3	53.489	103.248	53.331	54.116	SW	3	74.4724	trans	0.89239	AT3G60980	ATBay0-1G53090.1,ATBay0-3G49330.1		1	2	0	3	74.4724	FALSE	FALSE	TRUE	FALSE	FALSE	FALSE	FALSE	paralog_number_variation	251346_at
AT3G61080	16086	2	14.39	29.8649	13.294	15.282	SA	3	74.472	trans	0.480539	AT3G61080	ATBay0-3G63480.1	ATShahdara-3G62350.1	1	1	1	3	74.472	TRUE	TRUE	FALSE	FALSE	FALSE	FALSE	FALSE	equal_number_paralogs single_copy_gene	251353_at
AT3G61080	16086	2	14.39	31.8434	13.294	15.282	SW	3	74.472	trans	0.502614	AT3G61080	ATBay0-3G63480.1	ATShahdara-3G62350.1	1	1	1	3	74.472	TRUE	TRUE	FALSE	FALSE	FALSE	FALSE	FALSE	equal_number_paralogs single_copy_gene	251353_at
AT3G61480	16115	5	46.007	58.9254	45.369	49.502	SA	3	76.2723	trans	0.722616	AT3G61480,AT5G28350	ATBay0-3G63910.1,ATBay0-5G36500.1	ATShahdara-3G62780.1	2	2	1	3,5	76.2723405053344,48.7637989506036	FALSE	FALSE	TRUE	TRUE	FALSE	FALSE	FALSE	paralog_at_qtl paralog_number_variation	251316_s_at
AT3G61480	16115	5	46.007	46.046	45.369	49.502	SW	3	76.2723	trans	0.631759	AT3G61480,AT5G28350	ATBay0-3G63910.1,ATBay0-5G36500.1	ATShahdara-3G62780.1	2	2	1	3,5	76.2723405053344,48.7637989506036	FALSE	FALSE	TRUE	TRUE	FALSE	FALSE	FALSE	paralog_at_qtl paralog_number_variation	251316_s_at
AT3G62030	16164	2	14.39	33.2699	13.294	15.282	SA	3	76.2803	trans	0.518	AT3G62030	ATBay0-3G64500.1	ATShahdara-3G63360.1	1	1	1	3	76.2803	TRUE	TRUE	FALSE	FALSE	FALSE	FALSE	FALSE	equal_number_paralogs single_copy_gene	251305_at
AT4G00700	11778	2	14.39	26.0875	13.294	15.282	SW	4	4.5643	trans	0.435746	AT4G00700	ATBay0-4G11080.1	ATShahdara-4G10910.1	1	1	1	4	4.5643	TRUE	TRUE	FALSE	FALSE	FALSE	FALSE	FALSE	equal_number_paralogs single_copy_gene	255630_at
AT4G01350	11834	5	85.532	75.9887	85.299	85.705	SA	4	6.85086	trans	0.810355	AT4G01350,AT5G59920	ATBay0-4G11870.1,ATBay0-5G68080.1	ATShahdara-3G40400.1,ATShahdara-4G11660.1,ATShahdara-5G67840.1,ATShahdara-5G67850.1	2	2	4	4,5	6.85086336548556,85.5308371505797	FALSE	FALSE	TRUE	TRUE	FALSE	FALSE	FALSE	paralog_at_qtl paralog_number_variation	255619_s_at
AT4G01350	11834	5	85.532	73.8377	85.299	85.705	SW	4	6.85086	trans	0.802165	AT4G01350,AT5G59920	ATBay0-4G11870.1,ATBay0-5G68080.1	ATShahdara-3G40400.1,ATShahdara-4G11660.1,ATShahdara-5G67840.1,ATShahdara-5G67850.1	2	2	4	4,5	6.85086336548556,85.5308371505797	FALSE	FALSE	TRUE	TRUE	FALSE	FALSE	FALSE	paralog_at_qtl paralog_number_variation	255619_s_at
AT4G09010	12363	2	14.39	25.9928	13.294	15.282	SA	4	23.3686	trans	0.434496	AT4G09010	ATBay0-4G18740.1	ATShahdara-4G19460.1	1	1	1	4	23.3686	TRUE	TRUE	FALSE	FALSE	FALSE	FALSE	FALSE	equal_number_paralogs single_copy_gene	255078_at
AT4G12720	12640	5	70.129	32.993	66.47	70.458	SA	4	30.8328	trans	0.516056	AT4G12720	ATBay0-4G22460.1	ATShahdara-4G23160.1	1	1	1	4	30.8328	TRUE	TRUE	FALSE	FALSE	TRUE	FALSE	FALSE	equal_number_paralogs hotspot single_copy_gene	254784_at
AT4G12720	12640	5	71.454	46.9737	70.129	71.912	SW	4	30.8328	trans	0.633254	AT4G12720	ATBay0-4G22460.1	ATShahdara-4G23160.1	1	1	1	4	30.8328	TRUE	TRUE	FALSE	FALSE	TRUE	FALSE	FALSE	equal_number_paralogs hotspot single_copy_gene	254784_at
AT4G15090	22172	1	92.916	26.6985	92.251	96.792	SA	4	37.3444	trans	0.439285	AT4G15090	ATBay0-4G25250.1	ATShahdara-4G25900.1	1	1	1	4	37.3444	TRUE	TRUE	FALSE	FALSE	FALSE	FALSE	FALSE	equal_number_paralogs single_copy_gene	245256_at
AT4G15610	22107	2	14.39	27.2197	13.294	15.282	SA	4	37.1293	trans	0.44953	AT4G15610	ATBay0-4G25850.1	ATShahdara-4G26480.1	1	1	1	4	37.1293	TRUE	TRUE	FALSE	FALSE	FALSE	FALSE	FALSE	equal_number_paralogs single_copy_gene	245317_at
AT4G19660	12893	2	14.39	30.0262	13.294	15.282	SA	4	48.3343	trans	0.482351	AT4G19660	ATBay0-4G30320.1	ATShahdara-4G30940.1	1	1	1	4	48.3343	TRUE	TRUE	FALSE	FALSE	FALSE	FALSE	FALSE	equal_number_paralogs single_copy_gene	254532_at
AT4G19670	12894	2	14.39	31.5372	13.294	15.282	SA	4	48.3349	trans	0.499269	AT4G19670	ATBay0-4G30330.1	ATShahdara-4G30950.1	1	1	1	4	48.3349	TRUE	TRUE	FALSE	FALSE	FALSE	FALSE	FALSE	equal_number_paralogs single_copy_gene	254533_at
AT4G21860	13069	2	14.39	26.0332	13.294	18.762	SW	4	52.5346	trans	0.435011	AT4G21860	ATBay0-4G32560.1	ATShahdara-4G33200.1	1	1	1	4	52.5346	TRUE	TRUE	FALSE	FALSE	FALSE	FALSE	FALSE	equal_number_paralogs single_copy_gene	254388_at
AT4G22890	13165	2	14.39	26.6704	13.294	15.282	SW	4	53.8017	trans	0.442904	AT4G11960,AT4G22890	ATBay0-4G21680.1,ATBay0-4G33850.1	ATShahdara-4G22420.1,ATShahdara-4G34430.1	2	2	2	4,4	28.287,53.8016764401965	FALSE	TRUE	FALSE	FALSE	FALSE	FALSE	FALSE	equal_number_paralogs	254298_at
AT4G23260	13180	2	14.39	25.9617	13.294	15.282	SA	4	53.8182	trans	0.434121	AT4G23250,AT4G23260	ATBay0-4G34250.1,ATBay0-4G34260.1	ATShahdara-4G34830.1,ATShahdara-4G34840.1	2	2	2	4,4	53.8177952632386,53.8182290196918	FALSE	TRUE	FALSE	FALSE	FALSE	FALSE	FALSE	equal_number_paralogs	254247_at
AT4G24930	13322	2	14.39	26.4211	13.294	15.282	SW	4	55.346	trans	0.439858	AT4G24930	ATBay0-4G36020.1	ATShahdara-4G36610.1	1	1	1	4	55.346	TRUE	TRUE	FALSE	FALSE	FALSE	FALSE	FALSE	equal_number_paralogs single_copy_gene	254137_at
AT4G28390	13653	2	14.39	27.068	13.294	15.282	SA	4	58.6206	trans	0.447751	AT4G28390	ATBay0-4G39790.1	ATShahdara-4G40360.1	1	1	1	4	58.6206	TRUE	TRUE	FALSE	FALSE	FALSE	FALSE	FALSE	equal_number_paralogs single_copy_gene	253776_at
AT4G33360	14093	2	14.39	30.4597	13.294	15.282	SW	4	64.5561	trans	0.487329	AT4G33360	ATBay0-4G45100.1	ATShahdara-4G45710.1	1	1	1	4	64.5561	TRUE	TRUE	FALSE	FALSE	FALSE	FALSE	FALSE	equal_number_paralogs single_copy_gene	253334_at
AT4G34080	14151	2	66.759	64.5509	65.436	68.792	SA	4	64.5886	trans	0.757253	AT2G45260,AT4G33320,AT4G34080	ATBay0-2G52310.1,ATBay0-4G45060.1,ATBay0-4G45920.1	ATShahdara-2G49870.1,ATShahdara-4G45670.1,ATShahdara-4G46520.1	3	3	3	2,4,4	68.7445926498205,64.5546616287468,64.5886075078632	FALSE	TRUE	FALSE	TRUE	TRUE	FALSE	FALSE	equal_number_paralogs hotspot paralog_at_qtl	253266_s_at
AT4G34080	14151	2	66.759	43.2143	65.436	68.792	SW	4	64.5886	trans	0.6123	AT2G45260,AT4G33320,AT4G34080	ATBay0-2G52310.1,ATBay0-4G45060.1,ATBay0-4G45920.1	ATShahdara-2G49870.1,ATShahdara-4G45670.1,ATShahdara-4G46520.1	3	3	3	2,4,4	68.7445926498205,64.5546616287468,64.5886075078632	FALSE	TRUE	FALSE	TRUE	TRUE	FALSE	FALSE	equal_number_paralogs hotspot paralog_at_qtl	253266_s_at
AT4G34090	14168	2	14.39	26.39	13.294	15.282	SW	4	64.5887	trans	0.439447	AT4G34090	ATBay0-4G45940.1	ATShahdara-4G46540.1	1	1	1	4	64.5887	TRUE	TRUE	FALSE	FALSE	FALSE	FALSE	FALSE	equal_number_paralogs single_copy_gene	253283_at
AT4G37430	14364	2	14.39	26.2696	13.294	15.282	SW	4	74.5342	trans	0.437964	AT4G37430	ATBay0-4G49380.1	ATShahdara-4G49960.1	1	1	1	4	74.5342	TRUE	TRUE	FALSE	FALSE	FALSE	FALSE	FALSE	equal_number_paralogs single_copy_gene	253101_at
AT4G39030	14498	5	70.458	32.1116	70.249	71.912	SW	4	76.4292	trans	0.508292	AT4G39030	ATBay0-4G51030.1	ATShahdara-4G51630.1	1	1	1	4	76.4292	TRUE	TRUE	FALSE	FALSE	TRUE	FALSE	FALSE	equal_number_paralogs hotspot single_copy_gene	252921_at
AT5G02080	8194	1	10.346	91.9521	9.243	11.79	SA	5	-1.91996	trans	0.869442	AT1G12350,AT5G02080	ATBay0-1G21850.1,ATBay0-5G11140.1	ATShahdara-1G21740.1,ATShahdara-5G11130.1	2	2	2	1,5	11.7377961743826,-1.91995886569023	FALSE	TRUE	FALSE	TRUE	FALSE	FALSE	FALSE	equal_number_paralogs paralog_at_qtl	259536_s_at
AT5G02080	8194	1	10.346	83.8975	9.243	11.79	SW	5	-1.91996	trans	0.842769	AT1G12350,AT5G02080	ATBay0-1G21850.1,ATBay0-5G11140.1	ATShahdara-1G21740.1,ATShahdara-5G11130.1	2	2	2	1,5	11.7377961743826,-1.91995886569023	FALSE	TRUE	FALSE	TRUE	FALSE	FALSE	FALSE	equal_number_paralogs paralog_at_qtl	259536_s_at
AT5G06290	16728	2	14.39	27.9436	13.294	15.282	SA	5	9.7311	trans	0.458222	AT3G11630,AT5G06290	ATBay0-3G21330.1,ATBay0-5G15490.1	ATShahdara-3G22950.1,ATShahdara-5G15450.1	2	2	2	3,5	9.38641455009287,9.73109683070411	FALSE	TRUE	FALSE	FALSE	FALSE	FALSE	FALSE	equal_number_paralogs	250733_at
AT5G06750	16765	2	14.39	28.0939	13.294	15.282	SA	5	10.8655	trans	0.45999	AT5G06750	ATBay0-5G15970.1	ATShahdara-5G15920.1	1	1	1	5	10.8655	TRUE	TRUE	FALSE	FALSE	FALSE	FALSE	FALSE	equal_number_paralogs single_copy_gene	250644_at
AT5G10760	17011	2	14.39	31.9775	13.294	15.282	SW	5	15.4965	trans	0.504094	AT5G10760	ATBay0-5G19630.1	ATShahdara-5G19640.1	1	1	1	5	15.4965	TRUE	TRUE	FALSE	FALSE	FALSE	FALSE	FALSE	equal_number_paralogs single_copy_gene	250445_at
AT5G11920	17121	2	14.39	26.3526	13.294	15.282	SA	5	17.0852	trans	0.438965	AT5G11920	ATBay0-5G20790.1	ATShahdara-5G20840.1	1	1	1	5	17.0852	TRUE	TRUE	FALSE	FALSE	FALSE	FALSE	FALSE	equal_number_paralogs single_copy_gene	250302_at
AT5G12210	17132	2	14.39	26.6286	12.265	15.282	SW	5	18.5384	trans	0.442287	AT3G12070,AT5G12210	ATBay0-3G21810.1,ATBay0-5G21080.1	ATShahdara-3G22470.1,ATShahdara-5G21130.1	2	2	2	3,5	9.39865321233184,18.5383798365975	FALSE	TRUE	FALSE	FALSE	FALSE	FALSE	FALSE	equal_number_paralogs	250313_at
AT5G13410	17176	2	14.39	25.9541	13.294	15.282	SW	5	18.6676	trans	0.434051	AT5G13410	ATBay0-5G21930.1	ATShahdara-5G22010.1	1	1	1	5	18.6676	TRUE	TRUE	FALSE	FALSE	FALSE	FALSE	FALSE	equal_number_paralogs single_copy_gene	250262_at
AT5G15360	17301	2	31.955	30.001	31.909	33.816	SA	5	20.9509	trans	0.482617	AT5G15360	ATBay0-5G23950.1	ATShahdara-2G23910.1,ATShahdara-5G24030.1	1	1	2	5	20.9509	FALSE	FALSE	TRUE	FALSE	TRUE	FALSE	FALSE	hotspot paralog_number_variation	250135_at
AT5G20400	21341	2	14.39	26.3649	13.294	15.282	SW	5	27.6553	trans	0.439122	AT1G49390,AT5G20400,AT5G20550,AT5G54000	ATBay0-1G50240.1,ATBay0-5G29120.1,ATBay0-5G29250.1,ATBay0-5G61870.1	ATShahdara-1G49920.1,ATShahdara-5G29220.1,ATShahdara-5G29350.1,ATShahdara-5G61740.1	4	4	4	1,5,5,5	59.1317013395011,27.6553285388451,27.661007505688,79.0501729220891	FALSE	TRUE	FALSE	FALSE	FALSE	FALSE	FALSE	equal_number_paralogs	246098_at
AT5G23120	17578	2	14.39	29.6779	13.294	15.282	SA	5	32.0819	trans	0.478394	AT5G23120	ATBay0-5G31240.1	ATShahdara-5G31360.1	1	1	1	5	32.0819	TRUE	TRUE	FALSE	FALSE	FALSE	FALSE	FALSE	equal_number_paralogs single_copy_gene	249875_at
AT5G24530	17709	2	14.39	26.5443	13.294	15.282	SA	5	33.5778	trans	0.441308	AT5G24530	ATBay0-5G32770.1	ATShahdara-5G32850.1	1	1	1	5	33.5778	TRUE	TRUE	FALSE	FALSE	FALSE	FALSE	FALSE	equal_number_paralogs single_copy_gene	249754_at
AT5G24530	17709	2	14.39	36.2226	13.294	15.282	SW	5	33.5778	trans	0.548202	AT5G24530	ATBay0-5G32770.1	ATShahdara-5G32850.1	1	1	1	5	33.5778	TRUE	TRUE	FALSE	FALSE	FALSE	FALSE	FALSE	equal_number_paralogs single_copy_gene	249754_at
AT5G25260	20501	5	71.454	28.7482	70.458	71.912	SW	5	41.5588	trans	0.456314	AT5G25250,AT5G25260,AT5G64870	ATBay0-5G33460.1,ATBay0-5G33470.1,ATBay0-5G73170.1	ATShahdara-5G33550.1,ATShahdara-5G33560.1,ATShahdara-5G72810.1	3	3	3	5,5,5	41.5561533252097,41.5587983938175,92.9168065987029	FALSE	TRUE	FALSE	FALSE	TRUE	FALSE	FALSE	equal_number_paralogs hotspot	246927_s_at
AT5G39520	17980	2	14.39	29.4415	13.294	15.282	SA	5	59.9923	trans	0.475711	AT5G39520	ATBay0-5G46510.1	ATShahdara-5G46730.1	1	1	1	5	59.9923	TRUE	TRUE	FALSE	FALSE	FALSE	FALSE	FALSE	equal_number_paralogs single_copy_gene	249454_at
AT5G45380	18474	2	14.39	33.2872	13.294	15.282	SA	5	69.8284	trans	0.518117	AT5G45380	ATBay0-5G52830.1	ATShahdara-5G52970.1	1	1	1	5	69.8284	TRUE	TRUE	FALSE	FALSE	FALSE	FALSE	FALSE	equal_number_paralogs single_copy_gene	248970_at
AT5G45380	18474	2	14.39	37.538	13.294	15.282	SW	5	69.8284	trans	0.561005	AT5G45380	ATBay0-5G52830.1	ATShahdara-5G52970.1	1	1	1	5	69.8284	TRUE	TRUE	FALSE	FALSE	FALSE	FALSE	FALSE	equal_number_paralogs single_copy_gene	248970_at
AT5G45800	18503	2	14.39	27.6481	13.294	15.282	SA	5	70.2496	trans	0.454674	AT5G45800	ATBay0-5G53360.1	ATShahdara-5G53410.1	1	1	1	5	70.2496	TRUE	TRUE	FALSE	FALSE	FALSE	FALSE	FALSE	equal_number_paralogs single_copy_gene	248908_at
AT5G52970	19144	2	14.39	29.5118	13.294	15.282	SA	5	79.1726	trans	0.476552	AT5G52970	ATBay0-5G60780.1	ATShahdara-5G60670.1	1	1	1	5	79.1726	TRUE	TRUE	FALSE	FALSE	FALSE	FALSE	FALSE	equal_number_paralogs single_copy_gene	248287_at
AT5G58260	19617	2	14.39	26.1251	13.294	15.282	SA	5	85.073	trans	0.436183	AT5G58260	ATBay0-5G66340.1	ATShahdara-5G66180.1	1	1	1	5	85.073	TRUE	TRUE	FALSE	FALSE	FALSE	FALSE	FALSE	equal_number_paralogs single_copy_gene	247816_at
AT5G58260	19617	2	14.39	31.1487	13.294	15.282	SW	5	85.073	trans	0.495023	AT5G58260	ATBay0-5G66340.1	ATShahdara-5G66180.1	1	1	1	5	85.073	TRUE	TRUE	FALSE	FALSE	FALSE	FALSE	FALSE	equal_number_paralogs single_copy_gene	247816_at
AT5G60950	19851	2	14.39	26.3137	13.294	15.282	SW	5	86.6112	trans	0.43856	AT5G60950	ATBay0-5G69130.1	ATShahdara-5G68860.1	1	1	1	5	86.6112	TRUE	TRUE	FALSE	FALSE	FALSE	FALSE	FALSE	equal_number_paralogs single_copy_gene	247604_at
AT5G61900	19932	5	70.305	37.3108	70.249	71.454	SW	5	87.7443	trans	0.560434	AT5G07300,AT5G61900,AT5G61910	ATBay0-5G16550.1,ATBay0-5G70080.1	ATShahdara-5G16490.1,ATShahdara-5G69800.1	3	2	2	5,5,5	10.9737640892559,87.7443212480056,87.7443727403515	FALSE	TRUE	FALSE	FALSE	TRUE	FALSE	FALSE	equal_number_paralogs hotspot	247493_at
AT5G61910	19939	1	101.943	35.7731	101.058	102.2	SW	5	87.7444	trans	0.560102	AT5G07300,AT5G61900,AT5G61910	ATBay0-5G16550.1,ATBay0-5G70080.1	ATShahdara-5G16490.1,ATShahdara-5G69800.1	3	2	2	5,5,5	10.9737640892559,87.7443212480056,87.7443727403515	FALSE	TRUE	FALSE	FALSE	FALSE	FALSE	FALSE	equal_number_paralogs	247500_at
AT5G61910	19939	1	102.488	47.1048	101.058	102.488	SA	5	87.7444	trans	0.656663	AT5G07300,AT5G61900,AT5G61910	ATBay0-5G16550.1,ATBay0-5G70080.1	ATShahdara-5G16490.1,ATShahdara-5G69800.1	3	2	2	5,5,5	10.9737640892559,87.7443212480056,87.7443727403515	FALSE	TRUE	FALSE	FALSE	FALSE	FALSE	FALSE	equal_number_paralogs	247500_at
AT5G64460	20173	2	14.39	29.054	13.294	15.282	SA	5	91.4857	trans	0.471252	AT5G64460	ATBay0-5G72710.1	ATShahdara-5G72370.1	1	1	1	5	91.4857	TRUE	TRUE	FALSE	FALSE	FALSE	FALSE	FALSE	equal_number_paralogs single_copy_gene	247261_at
AT5G64460	20173	2	14.39	27.6242	13.294	18.762	SW	5	91.4857	trans	0.454406	AT5G64460	ATBay0-5G72710.1	ATShahdara-5G72370.1	1	1	1	5	91.4857	TRUE	TRUE	FALSE	FALSE	FALSE	FALSE	FALSE	equal_number_paralogs single_copy_gene	247261_at
AT5G65080	20227	5	28.585	35.3088	26.975	28.911	SA	5	92.9206	trans	0.5392	AT5G65080	ATBay0-5G73410.1	ATShahdara-5G73040.1	1	1	1	5	92.9206	TRUE	TRUE	FALSE	FALSE	FALSE	FALSE	FALSE	equal_number_paralogs single_copy_gene	247224_at
AT5G65080	20227	5	28.585	34.5155	27.682	28.911	SW	5	92.9206	trans	0.530839	AT5G65080	ATBay0-5G73410.1	ATShahdara-5G73040.1	1	1	1	5	92.9206	TRUE	TRUE	FALSE	FALSE	FALSE	FALSE	FALSE	equal_number_paralogs single_copy_gene	247224_at
AT5G65380	20262	2	14.39	30.2599	13.294	15.282	SA	5	95.2258	trans	0.484984	AT5G65380	ATBay0-5G73740.1	ATShahdara-5G73380.1	1	1	1	5	95.2258	TRUE	TRUE	FALSE	FALSE	FALSE	FALSE	FALSE	equal_number_paralogs single_copy_gene	247193_at
